# Supplementary material for: Comparison of vaccination and booster rates and their impact on excess mortality during the COVID-19 pandemic in European countries
Source: Front Immunol. 2023 Jul 6;14:1151311. doi: 10.3389/fimmu.2023.1151311 (PMC10357837; doi:10.3389/fimmu.2023.1151311)
Supplement: Supplementary file 4 [file Table_1.xlsx]

## Sheet: Dataset
Source-->	https://www.worldometers.info/population/countries-in-europe-by-population/ 2022			https://data.worldbank.org/indicator/NY.GDP.PCAP.CD	https://ourworldindata.org/coronavirus		https://data.worldbank.org/indicator/SP.DYN.LE00.IN	our study calculation	https://ourworldindata.org/covid-vaccinations									https://ourworldindata.org/covid-deaths	our calculation per million of people
Country name	Population as of 2020	Population Density	Urbanization	GDP per capita as of 2021	Median age	Population of 65 plus	Life expectancy by country	delta/omicron switching	Full vaccination before-				Bosters administration before-		Estimated excess mortality before the date			COVID-19 confirmed deaths before	Estimates of excess mortality for the time intervals:
									2021-07-04	Ocober 2, 2021	Januray 2, 2022	2022-10-15	2022-01-02	2022-10-15	2021-07-04	delta/omicron switch date	May 30,2022		2021-07-04	July 2,2021-Jan/Feb.2022	Jan/Feb. -May, 2022
																			Alpha and Wuhan	Delta dominance	Omicron BA.1/BA.2 dominance
	millions	(P/Km²)	%	$	years	%	years	Estimated date		Percentage of population					per million of population				prior and at the beginning of mass vaccination	Advanced vaccination
Austria	9006398	109	57	53267	44.4	19.2	81.19	2023-01-17	38	62	70	76	44	56	1060	1681	1858	2200	1060	621	177
Belgium	11589623	383	98	51767	41.8	18.57	80.8	2023-01-17	36	73	76	79	39	64	1401	1766	1880	2727	1401	365	114
Bulgaria	6948445	64	76	11635	44.7	20.8	73.61	2022-01-31	12	19	29	30	4	11	4690	8897	9754	5384	4690	4207	857
Croatia	4105267	73	58	17398	44	19.7	77.72	2022-01-31	29	40	53	55	15	15	2269	4420	4942	3916	2269	2151	522
Czechia	10708981	139	74	26378	43.3	19	78.23	2022-02-07	33	56	62	65	23	40	3193	3972	4026	3759	3193	779	54
Denmark	5792202	137	88	67803	42.3	19.68	81.55	2023-01-17	33	75	79	81	45	62	431	204	301	1092	431	204	97
Estonia	1326535	31	68	27280	42.7	19.45	78.35	2023-02-22	34	54	62	57	24	24	1151	2616	2852	1932	1151	1465	236
Finland	5540720	18	86	53982	42.8	21.23	82.13	2023-01-17	21	65	74	78	22	58	177	567	1026	850	177	567	459
France	65273511	119	82	43518	42	19.72	82.18	2022-01-24	33	66	74	78	33	57	937	1213	1334	2198	937	276	121
Germany	83783942	240	76	50801	46.6	21.45	80.94	2022-01-31	39	65	72	76	39	67	483	1065	1152	1666	483	582	87
Greece	10423054	81	85	20276	45.3	20.4	81.09	2023-01-17	38	59	68	73	34	58	986	2399	3072	2873	986	1413	673
Hungary	9660351	107	72	18772	43.4	18.58	75.62	2022-01-31	51	59	62	64	33	43	2446	3719	3873	4833	2446	1273	154
Ireland	4937786	72	63	99152	38.7	13.93	82.2	2023-01-17	39	75	78	81	46	61	252	555	693	1488	252	303	138
Italy	60461826	206	69	35551	47.9	23	82.34	2023-01-17	33	68	74	81	33	68	2368	2862	3185	2771	2368	494	323
Latvia	1886198	30	69	20642	43.9	19.7	75.39	2022-01-31	31	46	68	70	14	28	1680	3997	4441	3127	1680	2317	444
Lithuania	2722289	43	71	23433	43.5	19	74.93	2022-01-31	39	61	68	67	24	33	3570	6213	6933	3403	3570	2643	720
Netherlands	17134872	508	92	58061	43.2	18.78	81.41	2022-01-24	35	65	69	68	28	53	966	1605	1732	1305	966	639	127
Norway	5421241	15	83	89202	40	16.8	83.21	2023-01-17	29	67	72	75	29	55	146	223	476	587	146	223	253
Poland	37846611	124	60	17840	41.8	16.76	76.6	2022-02-07	34	52	57	59	18	32	2940	4349	4459	3079	2940	1409	110
Portugal	10196709	111	66	24262	46.2	21.5	80.98	2023-01-17	37	82	84	86	31	52	1614	1942	2139	2314	1614	328	197
Romania	19237691	84	55	14861	43	17.85	74.35	2022-01-24	23	28	41	42	0	0	3002	5590	6089	3434	3002	2588	499
Russia	145934462	9	74	12172	39.6	14.2	71.34	2022-01-31	12.6	29	46	50	5	10	3994	7663	8401	2544	3994	3669	738
Serbia	8737371	100	56	9215	41.2	17.37	74.23	2022-01-31	38	42	47	45	26	28	4350	7644	8614	2340	4350	3294	970
Slovakia	5459642	114	54	21087	41.2	15.1	76.87	2022-02-07	32	44	50	47.3	5	12	3065	4625	4889	3688	3065	1560	264
Slovenia	2078938	103	55	29200	44.5	19.06	80.53	2022-01-24	34	52	57	58	22	31	1739	2359	2511	3192	1739	620	152
Spain	46754778	94	80	30115	45.4	19.44	82.33	2023-01-17	39	79	81	85	31	53	1644	2058	2208	2275	1644	414	150
Sweden	10099265	25	88	60239	41	19.98	82.41	2023-01-17	32	65	72.4	73	55	69	785	975	1008	1867	785	190	33
Switzerland	8654622	219	74	93457	43	18.44	83.1	2023-01-17	39	58	67	69	25	43	947	1333	1430	1583	947	386	97
United Kingdom	67886011	281	83	47334	40.8	18.52	80.9	2023-01-10	50	66	70	74	50	59	1512	2038	2075	2619	1512	526	37

## Sheet: Faster vaccination
Austria
Belgium
Denmark
Finland
France
Germany
Ireland
Italy
Norway
Portugal
Spain
Sweden
United Kingdom

## Sheet: Slower vaccination
Bulgaria
Croatia
Czechia
Estonia
Greece
Hungary
Latvia
Lithuania
Netherlands
Poland
Romania
Russia
Serbia
Slovakia
Slovenia
Switzerland
