# Supplementary material for: Comparison of vaccination and booster rates and their impact on excess mortality during the COVID-19 pandemic in European countries
Source: Front Immunol. 2023 Jul 6;14:1151311. doi: 10.3389/fimmu.2023.1151311 (PMC10357837; doi:10.3389/fimmu.2023.1151311)
Supplement: Supplementary file 5 [file Table_2.xlsx]

## Sheet: Read me
The regression models, which outputs presented in this file, use excess mortality in different countries as dependent variable and GDP, vaccination (primary series) or boosters’ administration rates of the same countries as independent input variables. The pandemic periods, for which we built models, differed in the dominance of the viral variant. Wuhan and Alpha variants dominated Europe, before…

## Sheet: Model 1
SUMMARY OUTPUT
Regression Statistics
Multiple R	0.77704
R Square	0.603792
Adjusted R Square	0.573314
Standard Error	841.619
Observations	29
ANOVA
	df	SS	MS	F	Significance F
Regression	2	2.80652e+07	1.40326e+07	19.811	5.92934e-06
Residual	26	1.84164e+07	708323
Total	28	4.64816e+07
	Coefficients	Standard Error	t Stat	P-value	Lower 95%	Upper 95%	Lower 95.0%	Upper 95.0%
Intercept	4128.33	656.143	6.29182	1.16478e-06	2779.61	5477.05	2779.61	5477.05		ln(p-value)
X Variable 1	-0.0370786	0.00646385	-5.73631	4.87343e-06	-0.0503653	-0.023792	-0.0503653	-0.023792	GDP	-12.2317
X Variable 2	-24.7257	19.1322	-1.29236	0.207601	-64.0526	14.6011	-64.0526	14.6011	vaccination	-1.57214

## Sheet: Model 2
SUMMARY OUTPUT
Regression Statistics
Multiple R	0.8962
R Square	0.803175
Adjusted R Square	0.788034
Standard Error	523.654
Observations	29
ANOVA
	df	SS	MS	F	Significance F
Regression	2	2.90932e+07	1.45466e+07	53.0485	6.65347e-10
Residual	26	7.12954e+06	274213
Total	28	3.62227e+07
	Coefficients	Standard Error	t Stat	P-value	Lower 95%	Upper 95%	Lower 95.0%	Upper 95.0%
Intercept	4736.86	391.028	12.1139	3.39892e-12	3933.09	5540.63	3933.09	5540.63		ln(p-value)
X Variable 1	-0.0121612	0.00481815	-2.52403	0.0180467	-0.022065	-0.00225732	-0.022065	-0.00225732	GDP	-4.01479
X Variable 2	-52.7133	7.89503	-6.67677	4.39801e-07	-68.9417	-36.4848	-68.9417	-36.4848	vaccination	-14.6369

## Sheet: Model 3
SUMMARY OUTPUT
Regression Statistics
Multiple R	0.651221
R Square	0.424089
Adjusted R Square	0.379788
Standard Error	209.862
Observations	29
ANOVA
	df	SS	MS	F	Significance F
Regression	2	843223	421612	9.57293	0.00076669
Residual	26	1.14509e+06	44042.1
Total	28	1.98832e+06
	Coefficients	Standard Error	t Stat	P-value	Lower 95%	Upper 95%	Lower 95.0%	Upper 95.0%
Intercept	1011.35	213.734	4.7318	6.8223e-05	572.01	1450.68	572.01	1450.68		ln(p-value)
X Variable 1	-0.00304478	0.00193376	-1.57454	0.127454	-0.00701967	0.00093012	-0.00701967	0.00093012	GDP	-2.06
X Variable 2	-9.07853	3.77073	-2.40763	0.023449	-16.8294	-1.32767	-16.8294	-1.32767	vaccination	-3.75293

## Sheet: Model 4
SUMMARY OUTPUT
Regression Statistics
Multiple R	0.617929
R Square	0.381837
Adjusted R Square	0.334286
Standard Error	217.424
Observations	29
ANOVA
	df	SS	MS	F	Significance F
Regression	2	759212	379606	8.03004	0.00192461
Residual	26	1.2291e+06	47273.3
Total	28	1.98832e+06
	Coefficients	Standard Error	t Stat	P-value	Lower 95%	Upper 95%	Lower 95.0%	Upper 95.0%
Intercept	629.96	92.5375	6.80762	3.17028e-07	439.746	820.173	439.746	820.173		ln(p-value)
X Variable 1	-0.00352547	0.0020061	-1.75738	0.0906238	-0.00764906	0.000598114	-0.00764906	0.000598114	GDP	-2.40104
X Variable 2	-6.88411	3.61655	-1.9035	0.0681007	-14.318	0.549811	-14.318	0.549811	Boosters	-2.68677

## Sheet: Model 5
SUMMARY OUTPUT
Regression Statistics
Multiple R	0.674624
R Square	0.455118
Adjusted R Square	0.377278
Standard Error	227.375
Observations	17
ANOVA
	df	SS	MS	F	Significance F
Regression	2	604552	302276	5.84682	0.0142599
Residual	14	723789	51699.2
Total	16	1.32834e+06
	Coefficients	Standard Error	t Stat	P-value	Lower 95%	Upper 95%	Lower 95.0%	Upper 95.0%
Intercept	982.548	177.564	5.53349	7.36887e-05	601.711	1363.38	601.711	1363.38		ln(p-value)
X Variable 1	-0.0292887	0.0095515	-3.0664	0.00837276	-0.0497747	-0.00880281	-0.0497747	-0.00880281	GDP	-4.78277
X Variable 2	2.65223	6.06355	0.437405	0.66849	-10.3528	15.6572	-10.3528	15.6572	Boosters	-0.402735

## Sheet: Model 6
SUMMARY OUTPUT
Regression Statistics
Multiple R	0.645521
R Square	0.416697
Adjusted R Square	0.287074
Standard Error	97.0665
Observations	12
ANOVA
	df	SS	MS	F	Significance F
Regression	2	60576.9	30288.5	3.21469	0.0884146
Residual	9	84797.1	9421.9
Total	11	145374
	Coefficients	Standard Error	t Stat	P-value	Lower 95%	Upper 95%	Lower 95.0%	Upper 95.0%
Intercept	430.965	158.642	2.7166	0.0237396	72.0932	789.837	72.0932	789.837		ln(p-value)
X Variable 1	-0.000252259	0.00154493	-0.163281	0.873905	-0.00374713	0.00324262	-0.00374713	0.00324262	GDP	-0.134784
X Variable 2	-7.11583	2.81693	-2.5261	0.0324425	-13.4882	-0.743496	-13.4882	-0.743496	boosters	-3.42829
